# Supplementary material for: Long-lasting redundant gnrh1/3 expression in GnRH neurons enabled apparent switching of paralog usage during evolution
Source: iScience. 2024 Feb 22;27(3):109304. doi: 10.1016/j.isci.2024.109304 (PMC10924128; doi:10.1016/j.isci.2024.109304)
Supplement: Table S2. Transcription factor prediction by TFBIND for upstream sequences of piranha gnrh1 and gnrh3, related to Figures 3 and 4 [file mmc2.xlsx]

## Sheet: pngnrh1
Table S2. Transcription factor prediction by TFBIND for upstream sequences of piranha gnrh1 and gnrh3, related to Figure3 and Figure 4.
	ID	Score	Loc.	Str.	Consensus	Sequence
M00148	V$SRY_01	0.963178	18	(-)	AAACWAM	GTAGTTT
M00159	V$CEBP_01	0.911507	36	(+)	NNTKTGGWNANNN	AGTTTGGTCAGTA
M00253	V$CAP_01	0.922129	43	(+)	NCANNNNN	TCAGTAGG
M00148	V$SRY_01	0.931008	67	(-)	AAACWAM	TCTGTTT
M00253	V$CAP_01	0.906851	98	(+)	NCANNNNN	TCAGTGGG
M00148	V$SRY_01	0.963953	132	(+)	AAACWAM	AAACACA
M00100	V$CDXA_01	0.951937	135	(-)	MTTTATR	CACAAAT
M00172	V$AP1FJ_Q2	0.900315	141	(-)	RSTGACTNMNW	TCTGTGTCACA
M00109	V$CEBPB_01	0.912085	151	(+)	RNRTKNNGMAAKNN	ATATGAAGAAAAAG
M00077	V$GATA3_01	0.914045	162	(+)	NNGATARNG	AAGATTGGA
M00253	V$CAP_01	0.904879	177	(+)	NCANNNNN	CCACTTTT
M00148	V$SRY_01	0.901938	197	(+)	AAACWAM	AATGTAA
M00216	V$TATA_C	0.963031	212	(+)	NCTATAAAAR	TCTTTAAAAA
M00100	V$CDXA_01	0.918097	213	(+)	MTTTATR	CTTTAAA
M00106	V$CDPCR3HD_01	0.903979	263	(+)	NATYGATSSS	TATAGATCGG
M00148	V$SRY_01	0.942636	278	(-)	AAACWAM	TGAGTTT
M00211	V$PADS_C	0.90877	284	(+)	NGTGGTCTC	TGTGGTTTG
M00271	V$AML1_01	1	284	(+)	TGTGGT	TGTGGT
M00116	V$CEBPA_01	0.914744	286	(-)	NNATTRCNNAANNN	TGGTTTGCCAATGA
M00183	V$MYB_Q6	0.9639	302	(-)	NNNAACKGNC	GGCAGTTAAT
M00253	V$CAP_01	0.930015	312	(+)	NCANNNNN	GCATTCGT
M00253	V$CAP_01	0.925579	323	(+)	NCANNNNN	TCAGAGTT
M00148	V$SRY_01	0.927132	344	(-)	AAACWAM	GGAGTTT
M00109	V$CEBPB_01	0.923725	361	(+)	RNRTKNNGMAAKNN	AATTGGTGAAATGT
M00253	V$CAP_01	0.940858	389	(+)	NCANNNNN	GCAGCCTT
M00272	V$P53_02	0.922626	422	(-)	NGRCWTGYCY	GGGCACGTCA
M00148	V$SRY_01	0.90969	435	(-)	AAACWAM	TCAGTTT
M00253	V$CAP_01	0.950222	435	(+)	NCANNNNN	TCAGTTTG
M00141	V$LYF1_01	0.904421	466	(+)	TTTGGGAGR	TTAAGGAGG
M00148	V$SRY_01	0.960465	503	(+)	AAACWAM	AAAGAAA
M00075	V$GATA1_01	0.932379	512	(+)	SNNGATNNNN	GGTGATGGAT
M00106	V$CDPCR3HD_01	0.920704	515	(+)	NATYGATSSS	GATGGATTCC
M00271	V$AML1_01	0.910841	528	(-)	TGTGGT	ACCTCA
M00253	V$CAP_01	0.935929	531	(+)	NCANNNNN	TCATATTT
M00100	V$CDXA_01	0.919568	535	(+)	MTTTATR	ATTTCTA
M00101	V$CDXA_02	0.981893	535	(+)	WWTWMTR	ATTTCTA
M00253	V$CAP_01	0.907836	544	(+)	NCANNNNN	TCAATTTT
M00227	V$VMYB_02	0.905836	565	(-)	NSYAACGGN	GCAGTTAAA
M00117	V$CEBPB_02	0.910503	570	(-)	NKNTTGCNYAAYNN	TAAATATGCAATAT
M00190	V$CEBP_Q2	0.91498	570	(-)	NNNTTGCNNAANNN	TAAATATGCAATAT
M00100	V$CDXA_01	0.980873	581	(-)	MTTTATR	TATAAAT
M00101	V$CDXA_02	1	581	(-)	WWTWMTR	TATAAAT
M00148	V$SRY_01	0.931008	600	(-)	AAACWAM	TCTGTTT
M00041	V$CREBP1CJUN_01	0.921944	608	(+)	TGACGTYA	TGACGTTT
M00195	V$OCT1_Q6	0.935044	623	(+)	NNNNATGCAAATNAN	GCAAATGCAAATGAC
M00161	V$OCT1_05	0.927611	624	(-)	MKNATTTGCATAYY	CAAATGCAAATGAC
M00210	V$OCT_C	0.923667	625	(-)	CTNATTTGCATAY	AAATGCAAATGAC
M00175	V$AP4_Q5	0.924918	635	(+)	NNCAGCTGNN	GACAGCAGTT
M00253	V$CAP_01	0.913258	639	(+)	NCANNNNN	GCAGTTTG
M00253	V$CAP_01	0.953179	649	(+)	NCANNNNN	TCACTTTC
M00130	V$HFH2_01	0.908432	653	(+)	NAWTGTTTRTTT	TTTCGTTTGTTT
M00148	V$SRY_01	0.905039	654	(-)	AAACWAM	TTCGTTT
M00160	V$SRY_02	0.905167	655	(-)	NWWAACAAWANN	TCGTTTGTTTGC
M00131	V$HNF3B_01	0.910216	657	(+)	NNNTRTTTRYTY	GTTTGTTTGCTG
M00148	V$SRY_01	1	658	(-)	AAACWAM	TTTGTTT
M00148	V$SRY_01	0.925969	679	(+)	AAACWAM	AATCTAC
M00076	V$GATA2_01	0.933243	694	(+)	NNNGATRNNN	TAGGATACTG
M00130	V$HFH2_01	0.906017	707	(+)	NAWTGTTTRTTT	GTTTTTTTTTTT
M00148	V$SRY_01	0.915504	739	(-)	AAACWAM	GCTGTTT
M00148	V$SRY_01	0.942636	749	(-)	AAACWAM	TGAGTTT
M00173	V$AP1_Q2	0.906003	813	(+)	RSTGACTNMNW	GCTGACTGTGA
M00159	V$CEBP_01	0.9141	821	(+)	NNTKTGGWNANNN	TGAGTGGATAGAC
M00148	V$SRY_01	0.923256	846	(+)	AAACWAM	AATGAAA
M00148	V$SRY_01	0.905814	850	(+)	AAACWAM	AAAGATA
M00100	V$CDXA_01	0.948504	853	(-)	MTTTATR	GATAAAT
M00116	V$CEBPA_01	0.902229	856	(+)	NNATTRCNNAANNN	AAATTACCAAATTG
M00159	V$CEBP_01	0.960778	856	(-)	NNTKTGGWNANNN	AAATTACCAAATT
M00187	V$USF_Q6	0.904948	894	(-)	GYCACGTGNC	ACCCTGTGGC
M00278	V$LMO2COM_02	0.90027	901	(-)	NMGATANSG	GGCTATCAA
M00137	V$OCT1_03	0.908337	915	(+)	NNNRTAATNANNN	GGTATAATGATAC
M00100	V$CDXA_01	0.924473	933	(-)	MTTTATR	TATTAAT
M00101	V$CDXA_02	1	933	(-)	WWTWMTR	TATTAAT
M00096	V$PBX1_01	0.932272	934	(+)	ANCAATCAW	ATTAATTAA
M00096	V$PBX1_01	0.932272	935	(-)	ANCAATCAW	TTAATTAAT
M00100	V$CDXA_01	0.924473	938	(+)	MTTTATR	ATTAATA
M00101	V$CDXA_02	1	938	(+)	WWTWMTR	ATTAATA
M00136	V$OCT1_02	0.913373	938	(+)	NNGAATATKCANNNN	ATTAATATGCAGAAC
M00253	V$CAP_01	0.911779	956	(+)	NCANNNNN	TCACCAGT
M00096	V$PBX1_01	0.945586	981	(-)	ANCAATCAW	TTGAATGAT
M00096	V$PBX1_01	0.906223	988	(-)	ANCAATCAW	ATGATTTGT
M00100	V$CDXA_01	0.951937	991	(+)	MTTTATR	ATTTGTG
M00147	V$HSF2_01	0.910536	1020	(-)	NGAANNWTCK	AGATATTTCT
M00148	V$SRY_01	0.901938	1025	(-)	AAACWAM	TTTCTTA
M00148	V$SRY_01	0.978682	1029	(-)	AAACWAM	TTAGTTT
M00041	V$CREBP1CJUN_01	0.921944	1043	(+)	TGACGTYA	TGACATTA
M00253	V$CAP_01	0.902415	1045	(+)	NCANNNNN	ACATTATT
M00101	V$CDXA_02	0.992593	1046	(-)	WWTWMTR	CATTATT
M00096	V$PBX1_01	0.916932	1047	(-)	ANCAATCAW	ATTATTAGT
M00148	V$SRY_01	0.904651	1060	(+)	AAACWAM	TAACTAC
M00096	V$PBX1_01	0.931404	1065	(+)	ANCAATCAW	ACTAATAAA
M00148	V$SRY_01	0.924419	1076	(-)	AAACWAM	TGTCTTT
M00159	V$CEBP_01	0.902755	1078	(+)	NNTKTGGWNANNN	TCTTTGTTCAGGC
M00128	V$GATA1_04	0.912071	1124	(+)	NNCWGATARNNNN	GTCAGATAGAGTG
M00076	V$GATA2_01	0.912043	1125	(+)	NNNGATRNNN	TCAGATAGAG
M00077	V$GATA3_01	0.936198	1126	(+)	NNGATARNG	CAGATAGAG
M00278	V$LMO2COM_02	0.917453	1126	(+)	NMGATANSG	CAGATAGAG
M00100	V$CDXA_01	0.929868	1155	(-)	MTTTATR	CATAAAA
M00253	V$CAP_01	0.93445	1192	(+)	NCANNNNN	TCATTGTC
M00271	V$AML1_01	0.959397	1204	(-)	TGTGGT	ACCGCA
M00253	V$CAP_01	0.9448	1227	(+)	NCANNNNN	TCATCCGT
M00159	V$CEBP_01	0.91248	1240	(-)	NNTKTGGWNANNN	CACTTAGCACTTA
M00240	V$NKX25_01	0.941233	1247	(-)	TYAAGTG	CACTTAT
M00267	V$XFD1_01	0.917172	1247	(-)	YAWGTAAAYAWWRY	CACTTATTTATATT
M00268	V$XFD2_01	0.9264	1247	(-)	WNWATAAACAWNNR	CACTTATTTATATT
M00131	V$HNF3B_01	0.91604	1248	(+)	NNNTRTTTRYTY	ACTTATTTATAT
M00100	V$CDXA_01	0.980873	1252	(+)	MTTTATR	ATTTATA
M00101	V$CDXA_02	1	1252	(+)	WWTWMTR	ATTTATA
M00160	V$SRY_02	0.900176	1283	(+)	NWWAACAAWANN	TATTACAATAAT
M00101	V$CDXA_02	0.995062	1289	(+)	WWTWMTR	AATAATA
M00130	V$HFH2_01	0.932148	1293	(+)	NAWTGTTTRTTT	ATATGTTTGTGT
M00148	V$SRY_01	0.945349	1294	(-)	AAACWAM	TATGTTT
M00159	V$CEBP_01	0.926418	1307	(+)	NNTKTGGWNANNN	TGTTTGCTGATTC
M00075	V$GATA1_01	0.91461	1312	(+)	SNNGATNNNN	GCTGATTCCT
M00162	V$OCT1_06	0.911328	1338	(+)	CWNAWTKWSATRYN	GTTCATGTAATGCT
M00268	V$XFD2_01	0.9076	1353	(-)	WNWATAAACAWNNR	TCAATGTTAATATT
M00101	V$CDXA_02	0.995062	1363	(-)	WWTWMTR	TATTATT
M00087	V$IK2_01	0.903796	1365	(-)	NNNYGGGAWNNN	TTATTCCCATGG
M00253	V$CAP_01	0.953672	1379	(+)	NCANNNNN	TCAGACCT
M00272	V$P53_02	0.915006	1381	(+)	NGRCWTGYCY	AGACCTGCTC
M00272	V$P53_02	0.91823	1402	(+)	NGRCWTGYCY	ATGCATGTCT
M00240	V$NKX25_01	0.950176	1417	(-)	TYAAGTG	CACTTGT
M00159	V$CEBP_01	0.918963	1427	(-)	NNTKTGGWNANNN	GCTTTTGCACACC
M00254	V$CAAT_01	0.900593	1434	(+)	NNNRRCCAATSA	CACACCCAATCA
M00185	V$NFY_Q6	0.910586	1436	(+)	TRRCCAATSRN	CACCCAATCAC
M00075	V$GATA1_01	0.971866	1438	(-)	SNNGATNNNN	CCCAATCACC
M00077	V$GATA3_01	0.942844	1438	(-)	NNGATARNG	CCCAATCAC
M00073	V$DELTAEF1_01	0.932424	1441	(+)	NNNCACCTNAN	AATCACCTGCA
M00148	V$SRY_01	0.91124	1441	(+)	AAACWAM	AATCACC
M00217	V$USF_C	0.917477	1443	(+)	NCACGTGN	TCACCTGC
M00253	V$CAP_01	0.912272	1443	(+)	NCANNNNN	TCACCTGC
M00255	V$GC_01	0.908378	1472	(-)	NRGGGGCGGGGCNK	AAAACCCACCCAGA
M00075	V$GATA1_01	0.90079	1481	(+)	SNNGATNNNN	CCAGATGTCT
M00076	V$GATA2_01	0.90212	1481	(+)	NNNGATRNNN	CCAGATGTCT
M00148	V$SRY_01	0.934109	1516	(+)	AAACWAM	AAACAAG
M00272	V$P53_02	0.908851	1516	(-)	NGRCWTGYCY	AAACAAGTTA
M00076	V$GATA2_01	0.927379	1536	(-)	NNNGATRNNN	CGCTATCGTT
M00077	V$GATA3_01	0.916261	1536	(-)	NNGATARNG	CGCTATCGT
M00278	V$LMO2COM_02	0.94845	1536	(-)	NMGATANSG	CGCTATCGT
M00099	V$S8_01	0.909735	1543	(+)	WNNANYYAATTANYNN	GTTAGCTAATTAAACT
M00253	V$CAP_01	0.936915	1579	(+)	NCANNNNN	TCATCTTC
M00240	V$NKX25_01	0.950176	1608	(-)	TYAAGTG	CACTTGC
M00253	V$CAP_01	0.915722	1618	(+)	NCANNNNN	TCACATCT
M00131	V$HNF3B_01	0.903179	1639	(-)	NNNTRTTTRYTY	GAGTTAATATGG
M00083	V$MZF1_01	0.931243	1647	(+)	NGNGGGGA	ATGGGGGA
M00100	V$CDXA_01	0.929868	1656	(+)	MTTTATR	TTTTATG
M00123	V$MYCMAX_02	0.918308	1667	(-)	NANCACGTGNNW	ATCCATGTGCTA
M00217	V$USF_C	0.925193	1669	(+)	NCACGTGN	CCATGTGC
M00148	V$SRY_01	0.925969	1677	(+)	AAACWAM	TAACAAC
M00272	V$P53_02	0.905627	1720	(-)	NGRCWTGYCY	TAGCAAGTCA
M00253	V$CAP_01	0.96205	1727	(+)	NCANNNNN	TCACTTTT
M00129	V$HFH1_01	0.902593	1737	(+)	NAWTGTTTATWT	TATTTTTTATTT
M00130	V$HFH2_01	0.915679	1737	(+)	NAWTGTTTRTTT	TATTTTTTATTT
M00130	V$HFH2_01	0.933245	1741	(+)	NAWTGTTTRTTT	TTTTATTTTTTT
M00148	V$SRY_01	0.934109	1756	(-)	AAACWAM	CTTGTTT
M00087	V$IK2_01	0.906086	1779	(-)	NNNYGGGAWNNN	ATGTTCCCAAAA
M00162	V$OCT1_06	0.901953	1786	(+)	CWNAWTKWSATRYN	CAAAATTTCTTGTA
M00137	V$OCT1_03	0.913078	1814	(-)	NNNRTAATNANNN	TTCTCGTTACGAG
M00189	V$AP2_Q6	0.925092	1836	(+)	MKCCCSCNGGCG	GGCCCCCATGCG
M00175	V$AP4_Q5	0.960283	1857	(+)	NNCAGCTGNN	ATCAGCTGGA
M00176	V$AP4_Q6	0.956402	1857	(+)	CWCAGCTGGN	ATCAGCTGGA
M00184	V$MYOD_Q6	0.917643	1857	(-)	NNCANCTGNY	ATCAGCTGGA
M00253	V$CAP_01	0.909315	1858	(+)	NCANNNNN	TCAGCTGG
M00096	V$PBX1_01	0.903039	1866	(-)	ANCAATCAW	ATTATTGCT
M00159	V$CEBP_01	0.934198	1874	(+)	NNTKTGGWNANNN	TGTGTGGTTAAAA
M00271	V$AML1_01	1	1876	(+)	TGTGGT	TGTGGT
M00148	V$SRY_01	0.978682	1885	(+)	AAACWAM	AAACTAA
M00172	V$AP1FJ_Q2	0.903155	1887	(-)	RSTGACTNMNW	ACTAAGTCAGA
M00174	V$AP1_Q6	0.907484	1887	(-)	NNTGACTCANN	ACTAAGTCAGA
M00253	V$CAP_01	0.953672	1893	(+)	NCANNNNN	TCAGACCT
M00272	V$P53_02	0.924091	1895	(+)	NGRCWTGYCY	AGACCTGTTT
M00100	V$CDXA_01	0.937224	1916	(-)	MTTTATR	CTTAAAG
M00162	V$OCT1_06	0.916797	1922	(+)	CWNAWTKWSATRYN	GTTAATGGGATTCA
M00096	V$PBX1_01	0.906512	1980	(-)	ANCAATCAW	TTGAATGAA
M00148	V$SRY_01	0.962791	1992	(+)	AAACWAM	AATCAAA
M00253	V$CAP_01	0.931	1999	(+)	NCANNNNN	GCAGACTT
M00100	V$CDXA_01	0.937224	2012	(+)	MTTTATR	CTTTAAG
M00240	V$NKX25_01	0.991057	2014	(+)	TYAAGTG	TTAAGTG
M00100	V$CDXA_01	1	2063	(+)	MTTTATR	ATTTATG
M00101	V$CDXA_02	0.997531	2063	(+)	WWTWMTR	ATTTATG
M00137	V$OCT1_03	0.904386	2083	(+)	NNNRTAATNANNN	TATGTAATCAGGC
M00100	V$CDXA_01	1	2099	(+)	MTTTATR	ATTTATG
M00101	V$CDXA_02	0.997531	2099	(+)	WWTWMTR	ATTTATG
M00073	V$DELTAEF1_01	0.9282	2105	(-)	NNNCACCTNAN	GGCAGGTGAAA
M00184	V$MYOD_Q6	0.9343	2105	(-)	NNCANCTGNY	GGCAGGTGAA
M00217	V$USF_C	0.917477	2106	(-)	NCACGTGN	GCAGGTGA
M00073	V$DELTAEF1_01	0.91358	2133	(+)	NNNCACCTNAN	TTTCACCTCAC
M00271	V$AML1_01	0.910841	2137	(-)	TGTGGT	ACCTCA
M00253	V$CAP_01	0.943815	2140	(+)	NCANNNNN	TCACTATC
M00075	V$GATA1_01	0.938302	2141	(-)	SNNGATNNNN	CACTATCTTG
M00076	V$GATA2_01	0.95309	2141	(-)	NNNGATRNNN	CACTATCTTG
M00077	V$GATA3_01	0.961896	2141	(-)	NNGATARNG	CACTATCTT
M00278	V$LMO2COM_02	0.924191	2141	(-)	NMGATANSG	CACTATCTT
M00253	V$CAP_01	0.952686	2154	(+)	NCANNNNN	TCACTATT
M00074	V$CETS1P54_02	0.907395	2159	(+)	NNAMMGGAWRWNN	ATTACGGAAGTGT
M00032	V$CETS1P54_01	0.903857	2161	(+)	NCMGGAWGYN	TACGGAAGTG
M00100	V$CDXA_01	0.929868	2177	(-)	MTTTATR	CATAAAC
M00148	V$SRY_01	0.931008	2180	(+)	AAACWAM	AAACAGA
M00096	V$PBX1_01	0.910564	2191	(+)	ANCAATCAW	TATAATCAA
M00148	V$SRY_01	0.962791	2194	(+)	AAACWAM	AATCAAA
M00253	V$CAP_01	0.967965	2215	(+)	NCANNNNN	TCATTTTT
M00148	V$SRY_01	0.963953	2229	(-)	AAACWAM	TGTGTTT
M00148	V$SRY_01	0.908915	2238	(-)	AAACWAM	GGTCTTT
M00011	V$EVI1_06	0.937591	2244	(-)	ACAAGATAA	TAATCTTGT
M00148	V$SRY_01	0.984496	2251	(-)	AAACWAM	GTTGTTT
M00113	V$CREB_02	0.905075	2280	(+)	NNGNTGACGYNN	CGAGTGACGCTC
M00096	V$PBX1_01	0.924168	2295	(+)	ANCAATCAW	ACGAATCAT
M00096	V$PBX1_01	0.945586	2299	(+)	ANCAATCAW	ATCATTCAA
M00253	V$CAP_01	0.900444	2300	(+)	NCANNNNN	TCATTCAA
M00003	V$VMYB_01	0.967033	2326	(-)	AAYAACGGNN	TTCAGTTATT
M00253	V$CAP_01	0.937408	2327	(+)	NCANNNNN	TCAGTTAT
M00137	V$OCT1_03	0.904781	2333	(+)	NNNRTAATNANNN	ATTCTAATCAGGT
M00055	V$NMYC_01	0.926703	2349	(-)	NNNCACGTGNNN	TTGCACGTGATA
M00055	V$NMYC_01	0.902372	2349	(+)	NNNCACGTGNNN	TTGCACGTGATA
M00123	V$MYCMAX_02	0.920147	2349	(-)	NANCACGTGNNW	TTGCACGTGATA
M00123	V$MYCMAX_02	0.919359	2349	(+)	NANCACGTGNNW	TTGCACGTGATA
M00217	V$USF_C	0.98524	2351	(-)	NCACGTGN	GCACGTGA
M00217	V$USF_C	0.939282	2351	(+)	NCACGTGN	GCACGTGA
M00128	V$GATA1_04	0.90288	2353	(+)	NNCWGATARNNNN	ACGTGATAAACGC
M00203	V$GATA_C	0.914259	2356	(+)	NGATAAGNMNN	TGATAAACGCT
M00100	V$CDXA_01	0.913683	2375	(-)	MTTTATR	TACAAAG
M00148	V$SRY_01	0.960465	2378	(+)	AAACWAM	AAAGAAA
M00083	V$MZF1_01	0.923309	2382	(+)	NGNGGGGA	AAAGGGGA
M00253	V$CAP_01	0.949236	2393	(+)	NCANNNNN	TCAGTCGG
M00209	V$NFY_C	0.901815	2410	(+)	NCTGATTGGYTASY	CCTGACTGGTTAGA
M00185	V$NFY_Q6	0.928314	2411	(-)	TRRCCAATSRN	CTGACTGGTTA
M00254	V$CAAT_01	0.935047	2412	(-)	NNNRRCCAATSA	TGACTGGTTAGA
M00148	V$SRY_01	0.924419	2427	(-)	AAACWAM	TGTCTTT
M00254	V$CAAT_01	0.905112	2433	(-)	NNNRRCCAATSA	TGACTGGCCCAA
M00175	V$AP4_Q5	0.942873	2443	(-)	NNCAGCTGNN	AAGAGCTGTT
M00176	V$AP4_Q6	0.912553	2443	(-)	CWCAGCTGGN	AAGAGCTGTT
M00148	V$SRY_01	0.915504	2447	(-)	AAACWAM	GCTGTTT
M00100	V$CDXA_01	0.929868	2450	(+)	MTTTATR	GTTTATG
M00087	V$IK2_01	0.910995	2454	(-)	NNNYGGGAWNNN	ATGATCCCAAAT
M00087	V$IK2_01	0.907068	2462	(-)	NNNYGGGAWNNN	AAATTCCCAACT
M00100	V$CDXA_01	0.937224	2472	(-)	MTTTATR	CTTAAAG
M00083	V$MZF1_01	0.923309	2475	(+)	NGNGGGGA	AAAGGGGA
M00155	V$ARP1_01	0.934855	2488	(+)	TGARCCYTTGAMCCYW	TGAGCCTTTGAGATGT
M00159	V$CEBP_01	0.901783	2500	(-)	NNTKTGGWNANNN	ATGTAAGCAAAGT
M00148	V$SRY_01	0.903101	2508	(+)	AAACWAM	AAAGTCA
M00253	V$CAP_01	0.953672	2512	(+)	NCANNNNN	TCATTCTG
M00253	V$CAP_01	0.913258	2521	(+)	NCANNNNN	GCAGTTTG
M00148	V$SRY_01	0.907752	2539	(-)	AAACWAM	GTTCATT
M00253	V$CAP_01	0.902908	2541	(+)	NCANNNNN	TCATTGTA
M00183	V$MYB_Q6	0.910373	2550	(+)	NNNAACKGNC	AGAAACTGCC
M00253	V$CAP_01	0.950222	2560	(+)	NCANNNNN	TCAGATTT
M00148	V$SRY_01	0.960465	2565	(-)	AAACWAM	TTTCTTT
M00100	V$CDXA_01	0.980873	2568	(+)	MTTTATR	CTTTATG
M00148	V$SRY_01	0.91124	2577	(-)	AAACWAM	GGTGATT
M00100	V$CDXA_01	1	2610	(-)	MTTTATR	CATAAAT
M00101	V$CDXA_02	0.997531	2610	(-)	WWTWMTR	CATAAAT
M00253	V$CAP_01	0.904879	2617	(+)	NCANNNNN	CCACTTTT
M00145	V$BRN2_01	0.938653	2627	(+)	NNCATNSRWAATNMRN	ACTATCCAAAATGAAC
M00148	V$SRY_01	0.907752	2636	(+)	AAACWAM	AATGAAC
M00253	V$CAP_01	0.923115	2656	(+)	NCANNNNN	TCAGACAT
M00100	V$CDXA_01	0.929868	2663	(+)	MTTTATR	TTTTATG
M00138	V$OCT1_04	0.902551	2667	(-)	NNNNNNNWATGCAAATNNNWNNW	ATGCCTAATTTGCATAATCACAA
M00135	V$OCT1_01	0.923312	2669	(-)	NNNNWTATGCAAATNTNNN	GCCTAATTTGCATAATCAC
M00161	V$OCT1_05	0.977752	2671	(+)	MKNATTTGCATAYY	CTAATTTGCATAAT
M00195	V$OCT1_Q6	0.95333	2671	(-)	NNNNATGCAAATNAN	CTAATTTGCATAATC
M00210	V$OCT_C	0.956987	2671	(+)	CTNATTTGCATAY	CTAATTTGCATAA
M00109	V$CEBPB_01	0.919515	2673	(-)	RNRTKNNGMAAKNN	AATTTGCATAATCA
M00116	V$CEBPA_01	0.935471	2673	(+)	NNATTRCNNAANNN	AATTTGCATAATCA
M00117	V$CEBPB_02	0.901027	2673	(+)	NKNTTGCNYAAYNN	AATTTGCATAATCA
M00136	V$OCT1_02	0.920141	2673	(-)	NNGAATATKCANNNN	AATTTGCATAATCAC
M00159	V$CEBP_01	0.919935	2673	(+)	NNTKTGGWNANNN	AATTTGCATAATC
M00190	V$CEBP_Q2	0.915716	2673	(+)	NNNTTGCNNAANNN	AATTTGCATAATCA
M00248	V$OCT1_07	0.951876	2673	(-)	TNTATGNTAATT	AATTTGCATAAT
M00137	V$OCT1_03	0.938759	2677	(+)	NNNRTAATNANNN	TGCATAATCACAA
M00148	V$SRY_01	0.926744	2682	(+)	AAACWAM	AATCACA
M00100	V$CDXA_01	0.951937	2685	(-)	MTTTATR	CACAAAT
M00075	V$GATA1_01	0.938302	2699	(-)	SNNGATNNNN	AGGCATCAGC
M00076	V$GATA2_01	0.907533	2699	(-)	NNNGATRNNN	AGGCATCAGC
M00253	V$CAP_01	0.959093	2704	(+)	NCANNNNN	TCAGCCGT
M00253	V$CAP_01	0.917693	2716	(+)	NCANNNNN	TCAGAACC
M00271	V$AML1_01	0.90833	2721	(-)	TGTGGT	ACCACT
M00272	V$P53_02	0.906506	2729	(-)	NGRCWTGYCY	GAGCAAGCTT
M00100	V$CDXA_01	0.937224	2736	(+)	MTTTATR	CTTTAAG
M00148	V$SRY_01	0.904264	2744	(-)	AAACWAM	TTTGATA
M00096	V$PBX1_01	0.906223	2745	(-)	ANCAATCAW	TTGATACAT
M00253	V$CAP_01	0.911779	2750	(+)	NCANNNNN	ACATTTTT
M00096	V$PBX1_01	0.904776	2763	(+)	ANCAATCAW	TTGAATCAT
M00096	V$PBX1_01	0.903907	2763	(-)	ANCAATCAW	TTGAATCAT
M00253	V$CAP_01	0.913258	2768	(+)	NCANNNNN	TCATTTCA
M00271	V$AML1_01	0.90833	2782	(-)	TGTGGT	ACCACT
M00100	V$CDXA_01	0.923982	2798	(+)	MTTTATR	ATTTACA
M00162	V$OCT1_06	0.902344	2810	(-)	CWNAWTKWSATRYN	ACCATTTCATTATG
M00109	V$CEBPB_01	0.904656	2811	(-)	RNRTKNNGMAAKNN	CCATTTCATTATGT
M00137	V$OCT1_03	0.932438	2813	(-)	NNNRTAATNANNN	ATTTCATTATGTA
M00148	V$SRY_01	0.923256	2814	(-)	AAACWAM	TTTCATT
M00253	V$CAP_01	0.926565	2816	(+)	NCANNNNN	TCATTATG
M00100	V$CDXA_01	0.92104	2817	(+)	MTTTATR	CATTATG
M00253	V$CAP_01	0.903401	2868	(+)	NCANNNNN	TCAGCGTG
M00083	V$MZF1_01	0.927843	2876	(+)	NGNGGGGA	GCTGGGGA
M00194	V$NFKB_Q6	0.90029	2878	(+)	NGGGGAMTTTCCNN	TGGGGACTTTCATT
M00053	V$CREL_01	0.906007	2880	(+)	SGGRNWTTCC	GGGACTTTCA
M00148	V$SRY_01	0.923256	2885	(-)	AAACWAM	TTTCATT
M00253	V$CAP_01	0.940858	2887	(+)	NCANNNNN	TCATTCAT
M00096	V$PBX1_01	0.906512	2890	(+)	ANCAATCAW	TTCATTCAA
M00253	V$CAP_01	0.900444	2891	(+)	NCANNNNN	TCATTCAA
M00160	V$SRY_02	0.921903	2917	(-)	NWWAACAAWANN	TCAATTGTTTGG
M00042	V$SOX5_01	0.949952	2918	(-)	NNAACAATNN	CAATTGTTTG
M00148	V$SRY_01	0.910853	2920	(-)	AAACWAM	ATTGTTT
M00159	V$CEBP_01	0.933225	2922	(+)	NNTKTGGWNANNN	TGTTTGGAGACTG
M00133	V$TST1_01	0.90608	2941	(+)	NNKGAWTWANANTNN	ACTGATTAAAGGTGC
M00271	V$AML1_01	0.910841	2985	(+)	TGTGGT	TGAGGT
M00100	V$CDXA_01	0.956351	3019	(-)	MTTTATR	CTTAAAT
M00148	V$SRY_01	0.901938	3029	(+)	AAACWAM	AATGTAA
M00096	V$PBX1_01	0.912012	3119	(+)	ANCAATCAW	TTTAATAAA
M00148	V$SRY_01	0.908527	3140	(+)	AAACWAM	AAACTTC
M00141	V$LYF1_01	0.909021	3145	(-)	TTTGGGAGR	TCTCTCAAC
M00147	V$HSF2_01	0.902403	3185	(-)	NGAANNWTCK	TGATTCTTCT
M00271	V$AML1_01	0.90833	3207	(-)	TGTGGT	ACCACT
M00267	V$XFD1_01	0.905724	3221	(+)	YAWGTAAAYAWWRY	AACATAAACACGGC
M00100	V$CDXA_01	0.929868	3223	(-)	MTTTATR	CATAAAC
M00253	V$CAP_01	0.903401	3233	(+)	NCANNNNN	GCAGACGC
M00033	V$P300_01	0.977164	3289	(-)	NNNRGGAGTNNNNS	GACCCACTCCCTGT
M00148	V$SRY_01	0.925969	3301	(-)	AAACWAM	GTAGATT
M00155	V$ARP1_01	0.900829	3303	(-)	TGARCCYTTGAMCCYW	AGATTTTAAGGGCTCA
M00253	V$CAP_01	0.945293	3316	(+)	NCANNNNN	TCATTCTA
M00148	V$SRY_01	0.963953	3333	(+)	AAACWAM	AAACACA
M00073	V$DELTAEF1_01	0.932424	3352	(-)	NNNCACCTNAN	TACAGGTGATA
M00217	V$USF_C	0.904394	3353	(-)	NCACGTGN	ACAGGTGA
M00075	V$GATA1_01	0.918065	3356	(+)	SNNGATNNNN	GGTGATAACG
M00076	V$GATA2_01	0.922869	3356	(+)	NNNGATRNNN	GGTGATAACG
M00077	V$GATA3_01	0.911387	3357	(+)	NNGATARNG	GTGATAACG
M00278	V$LMO2COM_02	0.931604	3357	(+)	NMGATANSG	GTGATAACG
M00148	V$SRY_01	0.923256	3370	(+)	AAACWAM	AATGAAA
M00253	V$CAP_01	0.902908	3429	(+)	NCANNNNN	GCACCTTT
M00100	V$CDXA_01	0.918097	3433	(+)	MTTTATR	CTTTAAA
M00145	V$BRN2_01	0.906201	3447	(-)	NNCATNSRWAATNMRN	GCTTATTTGGAATGAA
M00159	V$CEBP_01	0.923825	3450	(+)	NNTKTGGWNANNN	TATTTGGAATGAA
M00162	V$OCT1_06	0.950781	3455	(-)	CWNAWTKWSATRYN	GGAATGAAAATTTG
M00148	V$SRY_01	0.923256	3457	(+)	AAACWAM	AATGAAA
M00100	V$CDXA_01	0.93281	3464	(+)	MTTTATR	ATTTGTA
M00253	V$CAP_01	0.909315	3499	(+)	NCANNNNN	ACACTCCT
M00129	V$HFH1_01	0.911659	3520	(-)	NAWTGTTTATWT	AAACAAACTATA
M00130	V$HFH2_01	0.913922	3520	(-)	NAWTGTTTRTTT	AAACAAACTATA
M00148	V$SRY_01	1	3520	(+)	AAACWAM	AAACAAA
M00100	V$CDXA_01	0.919568	3544	(-)	MTTTATR	CAGAAAG
M00148	V$SRY_01	0.939147	3547	(+)	AAACWAM	AAAGTAA
M00267	V$XFD1_01	0.944108	3554	(-)	YAWGTAAAYAWWRY	GACATATTTACTTA
M00131	V$HNF3B_01	0.972822	3555	(+)	NNNTRTTTRYTY	ACATATTTACTT
M00059	V$YY1_01	0.90367	3587	(+)	NNNNNCCATNTWNNNWN	TCCATCCATTTTCTAAG
M00253	V$CAP_01	0.901922	3592	(+)	NCANNNNN	CCATTTTC
M00075	V$GATA1_01	0.949161	3604	(-)	SNNGATNNNN	CCGCATCTCC
M00076	V$GATA2_01	0.91926	3604	(-)	NNNGATRNNN	CCGCATCTCC
M00083	V$MZF1_01	0.942954	3624	(+)	NGNGGGGA	CGGGGGGA
M00085	V$ZID_01	0.917526	3630	(-)	NGGCTCYATCAYC	GAAGCTGGAGCCT
M00076	V$GATA2_01	0.956247	3639	(-)	NNNGATRNNN	GCCTATCCCA
M00253	V$CAP_01	0.963036	3649	(+)	NCANNNNN	GCAGTCTT
M00032	V$CETS1P54_01	0.917708	3667	(+)	NCMGGAWGYN	GCAGGATACA
M00272	V$P53_02	0.9068	3681	(-)	NGRCWTGYCY	GGACAGGTCG
M00253	V$CAP_01	0.926072	3728	(+)	NCANNNNN	TCACTCAC
M00073	V$DELTAEF1_01	0.910331	3732	(+)	NNNCACCTNAN	TCACACCTAGG
M00253	V$CAP_01	0.933465	3732	(+)	NCANNNNN	TCACACCT
M00159	V$CEBP_01	0.929011	3746	(-)	NNTKTGGWNANNN	AATTTAGCACACC
M00148	V$SRY_01	0.924419	3776	(-)	AAACWAM	TGTCTTT
M00148	V$SRY_01	0.944961	3796	(+)	AAACWAM	AAAGAAC
M00053	V$CREL_01	0.908231	3808	(-)	SGGRNWTTCC	GGAAACCCAC
M00217	V$USF_C	0.932573	3822	(-)	NCACGTGN	ACACGGGG
M00148	V$SRY_01	0.927132	3839	(+)	AAACWAM	AAACTCC
M00253	V$CAP_01	0.906851	3864	(+)	NCANNNNN	TCACCCGG
M00130	V$HFH2_01	0.951252	3937	(+)	NAWTGTTTRTTT	CAATGTTTTTTT
M00130	V$HFH2_01	0.906017	3941	(+)	NAWTGTTTRTTT	GTTTTTTTTTTT
M00081	V$EVI1_04	0.910502	3942	(-)	NGATANGANWAGATA	TTTTTTTTTTTTTCT
M00100	V$CDXA_01	0.919568	3967	(-)	MTTTATR	TAGAAAT
M00101	V$CDXA_02	0.981893	3967	(-)	WWTWMTR	TAGAAAT
M00130	V$HFH2_01	0.915679	3970	(-)	NAWTGTTTRTTT	AAATAAAAAAAC
M00130	V$HFH2_01	0.916776	3978	(-)	NAWTGTTTRTTT	AAACCAACATAG
M00131	V$HNF3B_01	0.935695	3978	(-)	NNNTRTTTRYTY	AAACCAACATAG
M00160	V$SRY_02	0.908103	3995	(-)	NWWAACAAWANN	AGAATTGTTTTG
M00042	V$SOX5_01	0.942202	3996	(-)	NNAACAATNN	GAATTGTTTT
M00148	V$SRY_01	0.910853	3998	(-)	AAACWAM	ATTGTTT
M00032	V$CETS1P54_01	0.942423	4011	(-)	NCMGGAWGYN	CACGTCCTGT
M00148	V$SRY_01	0.947287	4029	(+)	AAACWAM	AATCAAC
M00148	V$SRY_01	0.960465	4048	(+)	AAACWAM	AAAGAAA
M00159	V$CEBP_01	0.922528	4062	(-)	NNTKTGGWNANNN	CTCTTTGCAAAGA
M00159	V$CEBP_01	0.940032	4063	(+)	NNTKTGGWNANNN	TCTTTGCAAAGAC
M00100	V$CDXA_01	0.919568	4080	(-)	MTTTATR	CAGAAAG
M00253	V$CAP_01	0.928536	4119	(+)	NCANNNNN	GCACTCCT
M00253	V$CAP_01	0.911286	4133	(+)	NCANNNNN	TCACTTGG
M00253	V$CAP_01	0.923115	4144	(+)	NCANNNNN	TCAGTCAG
M00253	V$CAP_01	0.949729	4148	(+)	NCANNNNN	TCAGTACC
M00227	V$VMYB_02	0.9284	4153	(-)	NSYAACGGN	ACCGTTGAC
M00253	V$CAP_01	0.931986	4167	(+)	NCANNNNN	TCATTCAC
M00253	V$CAP_01	0.947758	4171	(+)	NCANNNNN	TCACACTT
M00216	V$TATA_C	0.955902	4185	(+)	NCTATAAAAR	ACTTTAAAAA
M00100	V$CDXA_01	0.918097	4186	(+)	MTTTATR	CTTTAAA
M00148	V$SRY_01	0.908527	4192	(+)	AAACWAM	AAACTTC
M00253	V$CAP_01	0.950715	4197	(+)	NCANNNNN	TCAGCATT
M00199	V$AP1_C	0.951603	4213	(-)	NTGASTCAG	CTGAGTAAT
M00141	V$LYF1_01	0.90621	4221	(-)	TTTGGGAGR	TCTCTTAAA
M00253	V$CAP_01	0.906851	4235	(+)	NCANNNNN	TCAGTGGG
M00074	V$CETS1P54_02	0.900196	4260	(-)	NNAMMGGAWRWNN	TTACTTCCGTCAT
M00032	V$CETS1P54_01	0.90956	4261	(-)	NCMGGAWGYN	TACTTCCGTC
M00039	V$CREB_01	0.90266	4264	(-)	TGACGTMA	TTCCGTCA
M00253	V$CAP_01	0.963529	4269	(+)	NCANNNNN	TCATCCTT
M00162	V$OCT1_06	0.924609	4270	(+)	CWNAWTKWSATRYN	CATCCTTTCATTCT
M00148	V$SRY_01	0.923256	4275	(-)	AAACWAM	TTTCATT
M00253	V$CAP_01	0.953672	4277	(+)	NCANNNNN	TCATTCTG
M00159	V$CEBP_01	0.901459	4370	(-)	NNTKTGGWNANNN	GAGTGTCCAAACC
M00253	V$CAP_01	0.918679	4417	(+)	NCANNNNN	TCACTGGT
M00253	V$CAP_01	0.927058	4439	(+)	NCANNNNN	TCAGATCC
M00253	V$CAP_01	0.910793	4467	(+)	NCANNNNN	GCACACTT
M00253	V$CAP_01	0.928536	4493	(+)	NCANNNNN	CCAGTCCT
M00074	V$CETS1P54_02	0.920484	4506	(+)	NNAMMGGAWRWNN	CCTCTGGATGTTC
M00253	V$CAP_01	0.900444	4530	(+)	NCANNNNN	TCAGAATA
M00109	V$CEBPB_01	0.917781	4537	(+)	RNRTKNNGMAAKNN	ACCTGATGAAAGGT
M00148	V$SRY_01	0.978682	4555	(+)	AAACWAM	AAACTAA
M00116	V$CEBPA_01	0.920219	4564	(-)	NNATTRCNNAANNN	CCTTTGAGCAATAT
M00117	V$CEBPB_02	0.915767	4564	(-)	NKNTTGCNYAAYNN	CCTTTGAGCAATAT
M00190	V$CEBP_Q2	0.914612	4564	(-)	NNNTTGCNNAANNN	CCTTTGAGCAATAT
M00141	V$LYF1_01	0.90621	4577	(+)	TTTGGGAGR	TTTAGCAGA
M00253	V$CAP_01	0.948743	4586	(+)	NCANNNNN	TCAGTGTC
M00253	V$CAP_01	0.911779	4628	(+)	NCANNNNN	ACAGTTCT
M00100	V$CDXA_01	0.924473	4639	(-)	MTTTATR	CCTAAAT
M00100	V$CDXA_01	0.918097	4646	(-)	MTTTATR	TTTAAAG
M00133	V$TST1_01	0.901013	4696	(-)	NNKGAWTWANANTNN	ACATCCAAATTTATC
M00100	V$CDXA_01	0.948504	4704	(+)	MTTTATR	ATTTATC
M00053	V$CREL_01	0.921858	4713	(-)	SGGRNWTTCC	GGAAAGCCAC
M00253	V$CAP_01	0.917201	4721	(+)	NCANNNNN	ACAGTTTC
M00076	V$GATA2_01	0.920613	4732	(-)	NNNGATRNNN	TGATATCCCC
M00083	V$MZF1_01	0.923309	4737	(-)	NGNGGGGA	TCCCCTTT
M00100	V$CDXA_01	0.929868	4756	(+)	MTTTATR	TTTTATG
M00133	V$TST1_01	0.913874	4767	(-)	NNKGAWTWANANTNN	AAAGCCTTATTTATC
M00131	V$HNF3B_01	0.919437	4771	(+)	NNNTRTTTRYTY	CCTTATTTATCC
M00100	V$CDXA_01	0.948504	4775	(+)	MTTTATR	ATTTATC
M00083	V$MZF1_01	0.952777	4780	(-)	NGNGGGGA	TCCCCAAT
M00201	V$CEBP_C	0.931358	4800	(+)	NGWNTKNKGYAAKNSAYA	AGACTTTGGAAAGCTACA
M00109	V$CEBPB_01	0.920505	4801	(+)	RNRTKNNGMAAKNN	GACTTTGGAAAGCT
M00159	V$CEBP_01	0.945867	4802	(+)	NNTKTGGWNANNN	ACTTTGGAAAGCT
M00253	V$CAP_01	0.917201	4815	(+)	NCANNNNN	ACAGTTTC
M00136	V$OCT1_02	0.904981	4853	(-)	NNGAATATKCANNNN	AAAATGCATATTTAA
M00211	V$PADS_C	0.914567	4876	(+)	NGTGGTCTC	AGTGGTTTT
M00271	V$AML1_01	0.90833	4876	(+)	TGTGGT	AGTGGT
M00148	V$SRY_01	0.915504	4900	(-)	AAACWAM	GCTGTTT

## Sheet: pngnrh3
AC	ID	Score	Loc.	Str.	Consensus	Sequence
M00160	V$SRY_02	0.902819	3	(+)	NWWAACAAWANN	TAAAACAATCAT
M00042	V$SOX5_01	0.923151	4	(+)	NNAACAATNN	AAAACAATCA
M00148	V$SRY_01	0.910853	5	(+)	AAACWAM	AAACAAT
M00096	V$PBX1_01	0.958032	6	(+)	ANCAATCAW	AACAATCAT
M00253	V$CAP_01	0.971414	11	(+)	NCANNNNN	TCATTCCT
M00175	V$AP4_Q5	0.900435	33	(-)	NNCAGCTGNN	AAGTGCTGTT
M00148	V$SRY_01	0.915504	37	(-)	AAACWAM	GCTGTTT
M00148	V$SRY_01	0.901938	41	(-)	AAACWAM	TTTCTTA
M00199	V$AP1_C	0.908455	58	(+)	NTGASTCAG	GTGTCTCAG
M00148	V$SRY_01	0.90969	63	(-)	AAACWAM	TCAGTTT
M00253	V$CAP_01	0.941843	63	(+)	NCANNNNN	TCAGTTTA
M00129	V$HFH1_01	0.924731	70	(+)	NAWTGTTTATWT	AACTGTTTAGTT
M00127	V$GATA1_03	0.904704	76	(-)	RNSNNGATAANNGN	TTAGTTATCTTGTT
M00148	V$SRY_01	0.920155	76	(-)	AAACWAM	TTAGTTA
M00076	V$GATA2_01	0.907533	78	(-)	NNNGATRNNN	AGTTATCTTG
M00011	V$EVI1_06	1	80	(-)	ACAAGATAA	TTATCTTGT
M00079	V$EVI1_02	0.902923	80	(-)	AGAYAAGATAA	TTATCTTGTTT
M00082	V$EVI1_05	0.914267	80	(-)	AGATAAGATAN	TTATCTTGTTT
M00131	V$HNF3B_01	0.907789	83	(+)	NNNTRTTTRYTY	TCTTGTTTGTTG
M00148	V$SRY_01	0.934109	84	(-)	AAACWAM	CTTGTTT
M00096	V$PBX1_01	0.91809	85	(-)	ANCAATCAW	TTGTTTGTT
M00130	V$HFH2_01	0.935661	87	(+)	NAWTGTTTRTTT	GTTTGTTGTTTT
M00148	V$SRY_01	0.984496	91	(-)	AAACWAM	GTTGTTT
M00183	V$MYB_Q6	0.917012	101	(+)	NNNAACKGNC	GTGAACTGAC
M00175	V$AP4_Q5	0.917845	108	(-)	NNCAGCTGNN	GACCGCTGAG
M00176	V$AP4_Q6	0.922576	108	(-)	CWCAGCTGGN	GACCGCTGAG
M00148	V$SRY_01	0.90969	138	(-)	AAACWAM	TCAGTTT
M00253	V$CAP_01	0.941843	138	(+)	NCANNNNN	TCAGTTTA
M00003	V$VMYB_01	0.90724	151	(-)	AAYAACGGNN	TTCAGTTTTT
M00148	V$SRY_01	0.90969	152	(-)	AAACWAM	TCAGTTT
M00253	V$CAP_01	0.982257	152	(+)	NCANNNNN	TCAGTTTT
M00253	V$CAP_01	0.972893	160	(+)	NCANNNNN	TCAGTATT
M00017	V$ATF_01	0.929452	177	(-)	CNSTGACGTNNNYC	AAACGACGTCACAT
M00178	V$CREB_Q4	0.919233	178	(-)	NSTGACGTMANN	AACGACGTCACA
M00039	V$CREB_01	0.959369	180	(-)	TGACGTMA	CGACGTCA
M00041	V$CREBP1CJUN_01	0.905833	180	(+)	TGACGTYA	CGACGTCA
M00100	V$CDXA_01	0.9436	188	(-)	MTTTATR	CATTAAT
M00101	V$CDXA_02	0.997531	188	(-)	WWTWMTR	CATTAAT
M00260	V$HLF_01	0.901497	193	(-)	RTTACRYAAT	ATTTTATAAC
M00100	V$CDXA_01	0.910741	194	(+)	MTTTATR	TTTTATA
M00240	V$NKX25_01	0.991057	202	(-)	TYAAGTG	CACTTAA
M00081	V$EVI1_04	0.920798	206	(-)	NGATANGANWAGATA	TAATTTTTTTTATTT
M00131	V$HNF3B_01	0.934482	222	(+)	NNNTRTTTRYTY	AGTTATTTGTTT
M00160	V$SRY_02	0.932472	224	(-)	NWWAACAAWANN	TTATTTGTTTAC
M00159	V$CEBP_01	0.912804	225	(+)	NNTKTGGWNANNN	TATTTGTTTACCT
M00131	V$HNF3B_01	0.925261	226	(+)	NNNTRTTTRYTY	ATTTGTTTACCT
M00148	V$SRY_01	1	227	(-)	AAACWAM	TTTGTTT
M00096	V$PBX1_01	0.940376	266	(+)	ANCAATCAW	ATAAATCAA
M00162	V$OCT1_06	0.908984	267	(-)	CWNAWTKWSATRYN	TAAATCAAAATCAT
M00148	V$SRY_01	0.962791	269	(+)	AAACWAM	AATCAAA
M00253	V$CAP_01	0.953672	277	(+)	NCANNNNN	TCATTTCT
M00271	V$AML1_01	0.90833	308	(-)	TGTGGT	ACCACT
M00253	V$CAP_01	0.915229	313	(+)	NCANNNNN	TCAGCTAT
M00075	V$GATA1_01	0.922507	315	(-)	SNNGATNNNN	AGCTATCCTG
M00076	V$GATA2_01	0.973387	315	(-)	NNNGATRNNN	AGCTATCCTG
M00253	V$CAP_01	0.902415	329	(+)	NCANNNNN	ACATTATT
M00101	V$CDXA_02	0.992593	330	(-)	WWTWMTR	CATTATT
M00211	V$PADS_C	0.923891	349	(-)	NGTGGTCTC	GAAATCACA
M00148	V$SRY_01	0.926744	351	(+)	AAACWAM	AATCACA
M00100	V$CDXA_01	0.938695	356	(-)	MTTTATR	CAGAAAT
M00260	V$HLF_01	0.900048	361	(+)	RTTACRYAAT	ATTACACATT
M00148	V$SRY_01	0.923256	369	(-)	AAACWAM	TTTCATT
M00253	V$CAP_01	0.927551	371	(+)	NCANNNNN	TCATTTTA
M00116	V$CEBPA_01	0.920219	384	(-)	NNATTRCNNAANNN	TTATTTGGTAATAC
M00159	V$CEBP_01	0.964992	385	(+)	NNTKTGGWNANNN	TATTTGGTAATAC
M00148	V$SRY_01	0.963953	410	(-)	AAACWAM	TGTGTTT
M00267	V$XFD1_01	0.90202	537	(-)	YAWGTAAAYAWWRY	ATACTGTTTACATA
M00268	V$XFD2_01	0.9052	537	(-)	WNWATAAACAWNNR	ATACTGTTTACATA
M00129	V$HFH1_01	0.918617	538	(+)	NAWTGTTTATWT	TACTGTTTACAT
M00131	V$HNF3B_01	0.903421	538	(+)	NNNTRTTTRYTY	TACTGTTTACAT
M00100	V$CDXA_01	0.937224	565	(+)	MTTTATR	ATTTAAA
M00076	V$GATA2_01	0.921967	579	(+)	NNNGATRNNN	TAGGATATTG
M00116	V$CEBPA_01	0.964803	591	(+)	NNATTRCNNAANNN	ATATTGCTTAAAAA
M00117	V$CEBPB_02	0.90787	591	(+)	NKNTTGCNYAAYNN	ATATTGCTTAAAAA
M00190	V$CEBP_Q2	0.95841	591	(+)	NNNTTGCNNAANNN	ATATTGCTTAAAAA
M00216	V$TATA_C	0.900977	595	(+)	NCTATAAAAR	TGCTTAAAAA
M00228	V$VBP_01	0.922236	610	(+)	GTTACRTMAK	CTTACATCAG
M00148	V$SRY_01	0.908915	662	(-)	AAACWAM	GGTCTTT
M00156	V$RORA1_01	0.910675	667	(-)	NWAWNNAGGTCAN	TTGACCTAGTAGA
M00075	V$GATA1_01	0.963475	682	(-)	SNNGATNNNN	ACCCATCTCC
M00076	V$GATA2_01	0.931439	682	(-)	NNNGATRNNN	ACCCATCTCC
M00074	V$CETS1P54_02	0.916885	707	(+)	NNAMMGGAWRWNN	AAAAAGGAAAAAA
M00148	V$SRY_01	0.939147	717	(+)	AAACWAM	AAAGTAA
M00267	V$XFD1_01	0.950842	717	(+)	YAWGTAAAYAWWRY	AAAGTAAATAAATC
M00130	V$HFH2_01	0.921168	718	(-)	NAWTGTTTRTTT	AAGTAAATAAAT
M00131	V$HNF3B_01	0.967969	718	(-)	NNNTRTTTRYTY	AAGTAAATAAAT
M00087	V$IK2_01	0.91034	725	(-)	NNNYGGGAWNNN	TAAATCCCACAT
M00253	V$CAP_01	0.929522	733	(+)	NCANNNNN	ACATTCTT
M00075	V$GATA1_01	0.905232	741	(+)	SNNGATNNNN	GTTGATACGG
M00278	V$LMO2COM_02	0.924528	742	(+)	NMGATANSG	TTGATACGG
M00271	V$AML1_01	0.910841	756	(+)	TGTGGT	TGAGGT
M00271	V$AML1_01	0.910841	773	(+)	TGTGGT	TGAGGT
M00148	V$SRY_01	0.923256	794	(-)	AAACWAM	TTTCATT
M00133	V$TST1_01	0.927124	836	(+)	NNKGAWTWANANTNN	GTTCAATAAGAATAA
M00096	V$PBX1_01	0.904776	843	(+)	ANCAATCAW	AAGAATAAA
M00100	V$CDXA_01	0.980873	867	(-)	MTTTATR	CATAAAG
M00100	V$CDXA_01	0.913683	877	(-)	MTTTATR	TACAAAG
M00172	V$AP1FJ_Q2	0.907256	883	(+)	RSTGACTNMNW	GATGACGCAGC
M00174	V$AP1_Q6	0.926288	883	(+)	NNTGACTCANN	GATGACGCAGC
M00037	V$NFE2_01	0.904368	884	(-)	TGCTGASTCAY	ATGACGCAGCA
M00253	V$CAP_01	0.933958	892	(+)	NCANNNNN	GCACTCTC
M00141	V$LYF1_01	0.909021	896	(-)	TTTGGGAGR	TCTCCTGAA
M00123	V$MYCMAX_02	0.909115	901	(-)	NANCACGTGNNW	TGAAATGTGCTA
M00271	V$AML1_01	0.90833	912	(-)	TGTGGT	ACCACT
M00253	V$CAP_01	0.931	917	(+)	NCANNNNN	TCATTCCA
M00096	V$PBX1_01	0.91809	924	(+)	ANCAATCAW	AACATTCAA
M00162	V$OCT1_06	0.903906	924	(-)	CWNAWTKWSATRYN	AACATTCAAAACAG
M00148	V$SRY_01	0.931008	932	(+)	AAACWAM	AAACAGA
M00175	V$AP4_Q5	0.9358	947	(-)	NNCAGCTGNN	CCCTGCTGTG
M00253	V$CAP_01	0.913258	980	(+)	NCANNNNN	TCATTTCA
M00148	V$SRY_01	0.923256	983	(-)	AAACWAM	TTTCATT
M00253	V$CAP_01	0.931986	985	(+)	NCANNNNN	TCATTCAC
M00073	V$DELTAEF1_01	0.908707	1000	(+)	NNNCACCTNAN	GTTCACCTCAA
M00271	V$AML1_01	0.910841	1004	(-)	TGTGGT	ACCTCA
M00003	V$VMYB_01	0.912411	1022	(-)	AAYAACGGNN	GTCAGTTACT
M00253	V$CAP_01	0.928536	1023	(+)	NCANNNNN	TCAGTTAC
M00100	V$CDXA_01	0.951937	1060	(+)	MTTTATR	ATTTGTG
M00148	V$SRY_01	0.939147	1087	(-)	AAACWAM	TTACTTT
M00253	V$CAP_01	0.900444	1098	(+)	NCANNNNN	GCACTGTT
M00077	V$GATA3_01	0.907399	1107	(+)	NNGATARNG	GTGATAAAG
M00203	V$GATA_C	0.901833	1108	(+)	NGATAAGNMNN	TGATAAAGTTT
M00100	V$CDXA_01	0.929377	1109	(-)	MTTTATR	GATAAAG
M00141	V$LYF1_01	0.90621	1135	(-)	TTTGGGAGR	TCCCTCAAA
M00211	V$PADS_C	0.914567	1152	(+)	NGTGGTCTC	AGTGGTTTT
M00271	V$AML1_01	0.90833	1152	(+)	TGTGGT	AGTGGT
M00100	V$CDXA_01	0.956351	1178	(-)	MTTTATR	CTTAAAT
M00148	V$SRY_01	0.924031	1184	(-)	AAACWAM	TAAGTTT
M00025	V$ELK1_02	0.905112	1188	(-)	NNNNCCGGAARYNN	TTTTTTCCGGCTGA
M00074	V$CETS1P54_02	0.906741	1188	(-)	NNAMMGGAWRWNN	TTTTTTCCGGCTG
M00032	V$CETS1P54_01	0.900326	1189	(-)	NCMGGAWGYN	TTTTTCCGGC
M00109	V$CEBPB_01	0.922982	1218	(-)	RNRTKNNGMAAKNN	CGTTTTCATAAGCT
M00216	V$TATA_C	0.924743	1235	(+)	NCTATAAAAR	GCTTTAAAAC
M00100	V$CDXA_01	0.918097	1236	(+)	MTTTATR	CTTTAAA
M00148	V$SRY_01	0.931008	1241	(+)	AAACWAM	AAACAGA
M00160	V$SRY_02	0.906929	1244	(+)	NWWAACAAWANN	CAGAACAATAAA
M00042	V$SOX5_01	0.93413	1245	(+)	NNAACAATNN	AGAACAATAA
M00096	V$PBX1_01	0.946454	1247	(+)	ANCAATCAW	AACAATAAA
M00130	V$HFH2_01	0.902942	1250	(-)	NAWTGTTTRTTT	AATAAAATAAAA
M00100	V$CDXA_01	0.93281	1294	(-)	MTTTATR	TACAAAT
M00253	V$CAP_01	0.913258	1302	(+)	NCANNNNN	TCATTTCA
M00253	V$CAP_01	0.917201	1307	(+)	NCANNNNN	TCAGTGTA
M00174	V$AP1_Q6	0.900715	1334	(+)	NNTGACTCANN	CCTGACTAAAG
M00199	V$AP1_C	0.923032	1335	(-)	NTGASTCAG	CTGACTAAA
M00183	V$MYB_Q6	0.960166	1402	(-)	NNNAACKGNC	GGCAGTTTAG
M00253	V$CAP_01	0.904879	1403	(+)	NCANNNNN	GCAGTTTA
M00133	V$TST1_01	0.90608	1411	(-)	NNKGAWTWANANTNN	GTACCTTTATTTATT
M00267	V$XFD1_01	0.927946	1414	(-)	YAWGTAAAYAWWRY	CCTTTATTTATTAA
M00268	V$XFD2_01	0.9312	1414	(-)	WNWATAAACAWNNR	CCTTTATTTATTAA
M00096	V$PBX1_01	0.914327	1416	(-)	ANCAATCAW	TTTATTTAT
M00241	V$NKX25_02	0.931869	1421	(-)	CWTAATTG	TTATTAAG
M00148	V$SRY_01	0.926744	1434	(+)	AAACWAM	AATCACA
M00100	V$CDXA_01	0.951937	1437	(-)	MTTTATR	CACAAAT
M00081	V$EVI1_04	0.955013	1440	(+)	NGATANGANWAGATA	AAATAAGAAAAGAAA
M00148	V$SRY_01	0.901938	1443	(+)	AAACWAM	TAAGAAA
M00081	V$EVI1_04	0.900206	1445	(+)	NGATANGANWAGATA	AGAAAAGAAAAATTC
M00148	V$SRY_01	0.960465	1448	(+)	AAACWAM	AAAGAAA
M00159	V$CEBP_01	0.918314	1455	(-)	NNTKTGGWNANNN	AATTCTCCAAAAA
M00096	V$PBX1_01	0.903618	1487	(+)	ANCAATCAW	AACATTCAT
M00145	V$BRN2_01	0.901089	1487	(+)	NNCATNSRWAATNMRN	AACATTCATAAAACAT
M00100	V$CDXA_01	0.929868	1493	(-)	MTTTATR	CATAAAA
M00148	V$SRY_01	0.945349	1497	(+)	AAACWAM	AAACATA
M00241	V$NKX25_02	0.920608	1500	(+)	CWTAATTG	CATAATAA
M00148	V$SRY_01	0.929845	1522	(+)	AAACWAM	AAACATC
M00253	V$CAP_01	0.914243	1529	(+)	NCANNNNN	TCACTGCC
M00148	V$SRY_01	0.941473	1539	(+)	AAACWAM	TAACAAA
M00083	V$MZF1_01	0.931243	1562	(-)	NGNGGGGA	TCCCCCAT
M00075	V$GATA1_01	0.939289	1564	(-)	SNNGATNNNN	CCCCATCACA
M00076	V$GATA2_01	0.918809	1564	(-)	NNNGATRNNN	CCCCATCACA
M00077	V$GATA3_01	0.922907	1564	(-)	NNGATARNG	CCCCATCAC
M00096	V$PBX1_01	0.903618	1584	(+)	ANCAATCAW	AACATTCAT
M00253	V$CAP_01	0.913751	1589	(+)	NCANNNNN	TCATTAAT
M00100	V$CDXA_01	0.9436	1590	(-)	MTTTATR	CATTAAT
M00101	V$CDXA_02	0.997531	1590	(-)	WWTWMTR	CATTAAT
M00100	V$CDXA_01	0.9436	1591	(+)	MTTTATR	ATTAATG
M00101	V$CDXA_02	0.997531	1591	(+)	WWTWMTR	ATTAATG
M00148	V$SRY_01	0.963953	1601	(+)	AAACWAM	AAACACA
M00253	V$CAP_01	0.902908	1605	(+)	NCANNNNN	ACATTTTC
M00217	V$USF_C	0.924187	1611	(+)	NCACGTGN	TCACATGA
M00133	V$TST1_01	0.906469	1614	(+)	NNKGAWTWANANTNN	CATGAATTTACATAT
M00248	V$OCT1_07	0.945092	1618	(-)	TNTATGNTAATT	AATTTACATATT
M00100	V$CDXA_01	0.923982	1619	(+)	MTTTATR	ATTTACA
M00082	V$EVI1_05	0.902751	1627	(-)	AGATAAGATAN	ATTTCTTGTCT
M00253	V$CAP_01	0.909808	1690	(+)	NCANNNNN	TCAGATTA
M00240	V$NKX25_01	0.935484	1703	(-)	TYAAGTG	TACTTAA
M00130	V$HFH2_01	0.900307	1704	(-)	NAWTGTTTRTTT	ACTTAAATAATT
M00100	V$CDXA_01	0.956351	1705	(-)	MTTTATR	CTTAAAT
M00100	V$CDXA_01	0.924473	1713	(+)	MTTTATR	ATTTAGG
M00109	V$CEBPB_01	0.919267	1725	(-)	RNRTKNNGMAAKNN	AAATTACAAAAGTT
M00116	V$CEBPA_01	0.917873	1725	(+)	NNATTRCNNAANNN	AAATTACAAAAGTT
M00159	V$CEBP_01	0.917666	1736	(-)	NNTKTGGWNANNN	GTTTTACCAAAAT
M00148	V$SRY_01	0.907752	1746	(+)	AAACWAM	AATGAAC
M00241	V$NKX25_02	0.920608	1757	(+)	CWTAATTG	CATAATAA
M00126	V$GATA1_02	0.907813	1768	(-)	NNNNNGATANKGNN	ACTACTATCACTAT
M00077	V$GATA3_01	0.920691	1770	(-)	NNGATARNG	TACTATCAC
M00253	V$CAP_01	0.912272	1775	(+)	NCANNNNN	TCACTATA
M00253	V$CAP_01	0.915722	1791	(+)	NCANNNNN	TCACATCT
M00128	V$GATA1_04	0.904105	1828	(+)	NNCWGATARNNNN	TTCAGATATGAGA
M00253	V$CAP_01	0.905372	1829	(+)	NCANNNNN	TCAGATAT
M00272	V$P53_02	0.935815	1840	(-)	NGRCWTGYCY	AAGCATGCCG
M00075	V$GATA1_01	0.934847	1846	(+)	SNNGATNNNN	GCCGATGGGA
M00148	V$SRY_01	0.927132	1869	(-)	AAACWAM	GGAGTTT
M00076	V$GATA2_01	0.903022	1882	(+)	NNNGATRNNN	TCAGATACCA
M00278	V$LMO2COM_02	0.915768	1883	(+)	NMGATANSG	CAGATACCA
M00253	V$CAP_01	0.901922	1898	(+)	NCANNNNN	TCACTAGG
M00271	V$AML1_01	0.910841	1907	(-)	TGTGGT	ACCTCA
M00253	V$CAP_01	0.918186	1910	(+)	NCANNNNN	TCAGTACA
M00100	V$CDXA_01	0.93281	1914	(-)	MTTTATR	TACAAAT
M00255	V$GC_01	0.900049	1918	(+)	NRGGGGCGGGGCNK	AATGGGCTGAGTTT
M00148	V$SRY_01	0.942636	1925	(-)	AAACWAM	TGAGTTT
M00148	V$SRY_01	0.901938	1931	(-)	AAACWAM	TTTCTTA
M00253	V$CAP_01	0.906851	1972	(+)	NCANNNNN	TCAGTGGG
M00100	V$CDXA_01	0.924473	1996	(-)	MTTTATR	CATTAAG
M00240	V$NKX25_01	0.991057	1998	(+)	TYAAGTG	TTAAGTG
M00185	V$NFY_Q6	0.925488	2004	(+)	TRRCCAATSRN	GCACCAATCAT
M00075	V$GATA1_01	0.936328	2006	(-)	SNNGATNNNN	ACCAATCATG
M00096	V$PBX1_01	0.965847	2006	(+)	ANCAATCAW	ACCAATCAT
M00217	V$USF_C	0.910097	2011	(-)	NCACGTGN	TCATGTGT
M00148	V$SRY_01	0.905426	2018	(-)	AAACWAM	TGAGATT
M00077	V$GATA3_01	0.966327	2019	(+)	NNGATARNG	GAGATTGGG
M00073	V$DELTAEF1_01	0.905783	2032	(-)	NNNCACCTNAN	GAAAGGTGGGT
M00100	V$CDXA_01	0.924473	2056	(-)	MTTTATR	TATTAAT
M00101	V$CDXA_02	1	2056	(-)	WWTWMTR	TATTAAT
M00100	V$CDXA_01	0.924473	2057	(+)	MTTTATR	ATTAATA
M00101	V$CDXA_02	1	2057	(+)	WWTWMTR	ATTAATA
M00073	V$DELTAEF1_01	0.922027	2070	(+)	NNNCACCTNAN	TTTCACCTTCC
M00253	V$CAP_01	0.931	2072	(+)	NCANNNNN	TCACCTTC
M00159	V$CEBP_01	0.915721	2074	(-)	NNTKTGGWNANNN	ACCTTCCCACATT
M00253	V$CAP_01	0.911779	2082	(+)	NCANNNNN	ACATTTTT
M00253	V$CAP_01	0.959093	2119	(+)	NCANNNNN	TCATTTTC
M00160	V$SRY_02	0.931298	2166	(+)	NWWAACAAWANN	TTTAACAAAGGA
M00148	V$SRY_01	0.941473	2168	(+)	AAACWAM	TAACAAA
M00147	V$HSF2_01	0.904991	2175	(+)	NGAANNWTCK	GGAATAAACT
M00148	V$SRY_01	0.924031	2180	(+)	AAACWAM	AAACTTA
M00148	V$SRY_01	0.944961	2187	(+)	AAACWAM	AAAGAAC
M00109	V$CEBPB_01	0.920753	2204	(-)	RNRTKNNGMAAKNN	ACATTTCACCACTG
M00253	V$CAP_01	0.916215	2209	(+)	NCANNNNN	TCACCACT
M00271	V$AML1_01	0.90833	2211	(-)	TGTGGT	ACCACT
M00175	V$AP4_Q5	0.924918	2213	(-)	NNCAGCTGNN	CACTGCTGAC
M00173	V$AP1_Q2	0.909517	2217	(+)	RSTGACTNMNW	GCTGACTAATG
M00174	V$AP1_Q6	0.932681	2217	(+)	NNTGACTCANN	GCTGACTAATG
M00188	V$AP1_Q4	0.917353	2217	(+)	RSTGACTMANN	GCTGACTAATG
M00199	V$AP1_C	0.959184	2218	(-)	NTGASTCAG	CTGACTAAT
M00130	V$HFH2_01	0.904919	2223	(+)	NAWTGTTTRTTT	TAATGTTAATGT
M00253	V$CAP_01	0.904879	2235	(+)	NCANNNNN	GCAGTTTA
M00100	V$CDXA_01	0.929868	2238	(+)	MTTTATR	GTTTATG
M00100	V$CDXA_01	0.918097	2245	(+)	MTTTATR	CTTTAAA
M00100	V$CDXA_01	0.918097	2246	(-)	MTTTATR	TTTAAAG
M00100	V$CDXA_01	0.918097	2254	(-)	MTTTATR	TTTAAAG
M00148	V$SRY_01	0.923256	2264	(-)	AAACWAM	TTTCATT
M00253	V$CAP_01	0.959093	2266	(+)	NCANNNNN	TCATTTTC
M00100	V$CDXA_01	0.911721	2276	(-)	MTTTATR	CATCAAT
M00253	V$CAP_01	0.964022	2288	(+)	NCANNNNN	TCAGTATC
M00076	V$GATA2_01	0.926928	2289	(-)	NNNGATRNNN	CAGTATCTGA
M00278	V$LMO2COM_02	0.943059	2289	(-)	NMGATANSG	CAGTATCTG
M00141	V$LYF1_01	0.918988	2294	(+)	TTTGGGAGR	TCTGAGAGA
M00137	V$OCT1_03	0.954168	2366	(-)	NNNRTAATNANNN	ATATCATTACGGA
M00253	V$CAP_01	0.912272	2369	(+)	NCANNNNN	TCATTACG
M00253	V$CAP_01	0.903401	2382	(+)	NCANNNNN	TCATAACC
M00075	V$GATA1_01	0.932873	2400	(+)	SNNGATNNNN	CCTGATGTCG
M00076	V$GATA2_01	0.903924	2400	(+)	NNNGATRNNN	CCTGATGTCG
M00160	V$SRY_02	0.91926	2432	(-)	NWWAACAAWANN	TATATTGTTAGC
M00042	V$SOX5_01	0.977075	2433	(-)	NNAACAATNN	ATATTGTTAG
M00175	V$AP4_Q5	0.924918	2442	(-)	NNCAGCTGNN	GCGAGCTGTT
M00176	V$AP4_Q6	0.922576	2442	(-)	CWCAGCTGGN	GCGAGCTGTT
M00148	V$SRY_01	0.915504	2446	(-)	AAACWAM	GCTGTTT
M00074	V$CETS1P54_02	0.911976	2455	(-)	NNAMMGGAWRWNN	ATATATCCAGTTT
M00032	V$CETS1P54_01	0.906844	2456	(-)	NCMGGAWGYN	TATATCCAGT
M00253	V$CAP_01	0.900444	2479	(+)	NCANNNNN	CCAGTGTT
M00160	V$SRY_02	0.960951	2483	(-)	NWWAACAAWANN	TGTTTTGTTTAC
M00148	V$SRY_01	1	2486	(-)	AAACWAM	TTTGTTT
M00003	V$VMYB_01	0.932773	2492	(-)	AAYAACGGNN	TACAGTTATT
M00253	V$CAP_01	0.916708	2503	(+)	NCANNNNN	TCACCTCC
M00096	V$PBX1_01	0.940376	2512	(-)	ANCAATCAW	TTGATTTAT
M00100	V$CDXA_01	0.948504	2515	(+)	MTTTATR	ATTTATC
M00041	V$CREBP1CJUN_01	0.921944	2539	(+)	TGACGTYA	TGACATTA
M00096	V$PBX1_01	0.906223	2575	(+)	ANCAATCAW	ACAAATCAT
M00253	V$CAP_01	0.914243	2580	(+)	NCANNNNN	TCATTTAC
M00100	V$CDXA_01	0.923982	2582	(+)	MTTTATR	ATTTACA
M00148	V$SRY_01	0.901938	2584	(-)	AAACWAM	TTACATT
M00160	V$SRY_02	0.911627	2585	(-)	NWWAACAAWANN	TACATTGTTTAT
M00042	V$SOX5_01	0.969325	2586	(-)	NNAACAATNN	ACATTGTTTA
M00267	V$XFD1_01	0.956902	2586	(-)	YAWGTAAAYAWWRY	ACATTGTTTATTTA
M00268	V$XFD2_01	0.9492	2586	(-)	WNWATAAACAWNNR	ACATTGTTTATTTA
M00129	V$HFH1_01	0.985874	2587	(+)	NAWTGTTTATWT	CATTGTTTATTT
M00130	V$HFH2_01	0.962451	2587	(+)	NAWTGTTTRTTT	CATTGTTTATTT
M00131	V$HNF3B_01	0.969425	2587	(+)	NNNTRTTTRYTY	CATTGTTTATTT
M00148	V$SRY_01	0.910853	2588	(-)	AAACWAM	ATTGTTT
M00148	V$SRY_01	0.978682	2597	(-)	AAACWAM	TTAGTTT
M00148	V$SRY_01	0.963953	2619	(-)	AAACWAM	TGTGTTT
M00148	V$SRY_01	0.962791	2623	(-)	AAACWAM	TTTGATT
M00096	V$PBX1_01	0.958321	2624	(-)	ANCAATCAW	TTGATTCAT
M00199	V$AP1_C	0.90379	2624	(-)	NTGASTCAG	TTGATTCAT
M00253	V$CAP_01	0.923115	2629	(+)	NCANNNNN	TCATCCTA
M00148	V$SRY_01	0.905814	2641	(+)	AAACWAM	AAAGATA
M00077	V$GATA3_01	0.913602	2642	(+)	NNGATARNG	AAGATAAAG
M00100	V$CDXA_01	0.929377	2644	(-)	MTTTATR	GATAAAG
M00172	V$AP1FJ_Q2	0.939432	2649	(+)	RSTGACTNMNW	AGTGACTCACC
M00173	V$AP1_Q2	0.910688	2649	(+)	RSTGACTNMNW	AGTGACTCACC
M00174	V$AP1_Q6	0.959383	2649	(+)	NNTGACTCANN	AGTGACTCACC
M00174	V$AP1_Q6	0.909741	2649	(-)	NNTGACTCANN	AGTGACTCACC
M00188	V$AP1_Q4	0.957914	2649	(+)	RSTGACTMANN	AGTGACTCACC
M00199	V$AP1_C	0.94344	2650	(-)	NTGASTCAG	GTGACTCAC
M00199	V$AP1_C	0.93586	2650	(+)	NTGASTCAG	GTGACTCAC
M00073	V$DELTAEF1_01	0.926251	2653	(+)	NNNCACCTNAN	ACTCACCTTTC
M00253	V$CAP_01	0.939872	2655	(+)	NCANNNNN	TCACCTTT
M00100	V$CDXA_01	0.919568	2659	(+)	MTTTATR	CTTTCTG
M00159	V$CEBP_01	0.93906	2662	(+)	NNTKTGGWNANNN	TCTGTGGTGAGCT
M00271	V$AML1_01	1	2664	(+)	TGTGGT	TGTGGT
M00175	V$AP4_Q5	0.906964	2668	(-)	NNCAGCTGNN	GTGAGCTGAC
M00017	V$ATF_01	0.934173	2671	(+)	CNSTGACGTNNNYC	AGCTGACGTCTATT
M00179	V$CREBP1_Q2	0.921096	2672	(+)	NSTGACGTMASN	GCTGACGTCTAT
M00039	V$CREB_01	0.974861	2674	(+)	TGACGTMA	TGACGTCT
M00041	V$CREBP1CJUN_01	0.921944	2674	(+)	TGACGTYA	TGACGTCT
M00074	V$CETS1P54_02	0.944045	2681	(-)	NNAMMGGAWRWNN	TATTTTCCTGAGG
M00271	V$AML1_01	0.910841	2689	(+)	TGTGGT	TGAGGT
M00183	V$MYB_Q6	0.902905	2696	(+)	NNNAACKGNC	AGTAACTGTC
M00076	V$GATA2_01	0.90618	2718	(-)	NNNGATRNNN	GCATATCTTG
M00148	V$SRY_01	0.924419	2800	(+)	AAACWAM	AAAGACA
M00253	V$CAP_01	0.900444	2809	(+)	NCANNNNN	TCAGAATA
M00253	V$CAP_01	0.911779	2849	(+)	NCANNNNN	ACAGTCTG
M00076	V$GATA2_01	0.924673	2863	(-)	NNNGATRNNN	GAGTATCCCA
M00072	V$CP2_01	0.933105	2883	(-)	GCNMNAMCMAG	CTGGGGTGTGG
M00211	V$PADS_C	0.969254	2897	(-)	NGTGGTCTC	GACACCACA
M00271	V$AML1_01	1	2900	(-)	TGTGGT	ACCACA
M00008	V$SP1_01	0.905719	2928	(-)	GRGGCRGGGW	TCTCTGCCCC
M00148	V$SRY_01	0.903101	2946	(+)	AAACWAM	AAAGTCA
M00253	V$CAP_01	0.934943	2959	(+)	NCANNNNN	TCACTCAT
M00253	V$CAP_01	0.936915	2963	(+)	NCANNNNN	TCATCTTC
M00059	V$YY1_01	0.942661	2972	(+)	NNNNNCCATNTWNNNWN	GATCACCATTTTTTCTT
M00253	V$CAP_01	0.930508	2974	(+)	NCANNNNN	TCACCATT
M00253	V$CAP_01	0.910793	2977	(+)	NCANNNNN	CCATTTTT
M00148	V$SRY_01	0.960465	2983	(-)	AAACWAM	TTTCTTT
M00113	V$CREB_02	0.9127	3000	(+)	NNGNTGACGYNN	CTGATGACGAGC
M00148	V$SRY_01	0.941473	3042	(+)	AAACWAM	TAACAAA
M00148	V$SRY_01	0.924419	3046	(+)	AAACWAM	AAAGACA
M00148	V$SRY_01	0.915504	3053	(+)	AAACWAM	AAACAGC
M00131	V$HNF3B_01	0.925018	3067	(-)	NNNTRTTTRYTY	ATACAAATATGT
M00100	V$CDXA_01	0.93281	3068	(-)	MTTTATR	TACAAAT
M00045	V$E4BP4_01	0.921064	3071	(+)	NRTTAYGTAAYN	AAATATGTAACA
M00228	V$VBP_01	0.938247	3072	(-)	GTTACRTMAK	AATATGTAAC
M00260	V$HLF_01	0.924915	3072	(-)	RTTACRYAAT	AATATGTAAC
M00042	V$SOX5_01	0.939619	3077	(+)	NNAACAATNN	GTAACAATGT
M00100	V$CDXA_01	0.93281	3087	(-)	MTTTATR	TACAAAT
M00162	V$OCT1_06	0.924609	3094	(-)	CWNAWTKWSATRYN	AACATTAAAGTATT
M00271	V$AML1_01	0.910841	3110	(+)	TGTGGT	TGAGGT
M00148	V$SRY_01	0.924419	3117	(-)	AAACWAM	TGTCTTT
M00100	V$CDXA_01	0.961746	3120	(+)	MTTTATR	CTTTATA
M00159	V$CEBP_01	0.93906	3125	(+)	NNTKTGGWNANNN	TATGTGGTTATGG
M00271	V$AML1_01	1	3127	(+)	TGTGGT	TGTGGT
M00133	V$TST1_01	0.922058	3138	(+)	NNKGAWTWANANTNN	GTGAAATTCCACTAT
M00096	V$PBX1_01	0.919537	3171	(-)	ANCAATCAW	TTTAATGAT
M00148	V$SRY_01	0.941473	3179	(+)	AAACWAM	TAACAAA
M00100	V$CDXA_01	1	3188	(-)	MTTTATR	CATAAAT
M00101	V$CDXA_02	0.997531	3188	(-)	WWTWMTR	CATAAAT
M00133	V$TST1_01	0.901013	3191	(-)	NNKGAWTWANANTNN	AAATGCTAAATGCTT
M00122	V$USF_02	0.900559	3209	(+)	NNRNCACGTGNYNN	TTAGCATGTGCTAA
M00122	V$USF_02	0.900559	3209	(-)	NNRNCACGTGNYNN	TTAGCATGTGCTAA
M00123	V$MYCMAX_02	0.919884	3210	(-)	NANCACGTGNNW	TAGCATGTGCTA
M00217	V$USF_C	0.907078	3212	(-)	NCACGTGN	GCATGTGC
M00148	V$SRY_01	0.925969	3221	(+)	AAACWAM	AATCTAC
M00126	V$GATA1_02	0.920937	3243	(+)	NNNNNGATANKGNN	GTAAAGATAAGCTT
M00148	V$SRY_01	0.905814	3245	(+)	AAACWAM	AAAGATA
M00278	V$LMO2COM_02	0.934973	3246	(+)	NMGATANSG	AAGATAAGC
M00203	V$GATA_C	0.923268	3247	(+)	NGATAAGNMNN	AGATAAGCTTT
M00096	V$PBX1_01	0.912012	3255	(-)	ANCAATCAW	TTTATTAAA
M00001	V$MYOD_01	0.912795	3268	(-)	SRACAGGTGKYG	TAGCAGCTGTGT
M00175	V$AP4_Q5	0.960283	3269	(-)	NNCAGCTGNN	AGCAGCTGTG
M00175	V$AP4_Q5	0.956474	3269	(+)	NNCAGCTGNN	AGCAGCTGTG
M00176	V$AP4_Q6	0.97319	3269	(-)	CWCAGCTGGN	AGCAGCTGTG
M00176	V$AP4_Q6	0.912804	3269	(+)	CWCAGCTGGN	AGCAGCTGTG
M00184	V$MYOD_Q6	0.902529	3269	(-)	NNCANCTGNY	AGCAGCTGTG
M00253	V$CAP_01	0.904386	3270	(+)	NCANNNNN	GCAGCTGT
M00148	V$SRY_01	0.963953	3275	(-)	AAACWAM	TGTGTTT
M00148	V$SRY_01	0.960465	3280	(-)	AAACWAM	TTTCTTT
M00172	V$AP1FJ_Q2	0.935647	3282	(-)	RSTGACTNMNW	TCTTTGTCACT
M00173	V$AP1_Q2	0.941435	3282	(-)	RSTGACTNMNW	TCTTTGTCACT
M00188	V$AP1_Q4	0.922537	3282	(-)	RSTGACTMANN	TCTTTGTCACT
M00253	V$CAP_01	0.905372	3288	(+)	NCANNNNN	TCACTGTG
M00133	V$TST1_01	0.913874	3304	(+)	NNKGAWTWANANTNN	AAGCATTAAAAATAA
M00075	V$GATA1_01	0.9077	3334	(-)	SNNGATNNNN	AACCATCAGA
M00148	V$SRY_01	0.978682	3360	(+)	AAACWAM	AAACTAA
M00100	V$CDXA_01	0.92104	3379	(+)	MTTTATR	CATTATG
M00148	V$SRY_01	0.924031	3404	(+)	AAACWAM	AAACTTA
M00240	V$NKX25_01	0.991057	3408	(+)	TYAAGTG	TTAAGTG
M00172	V$AP1FJ_Q2	0.938486	3436	(+)	RSTGACTNMNW	TGTGACTCAGT
M00174	V$AP1_Q6	0.957503	3436	(+)	NNTGACTCANN	TGTGACTCAGT
M00188	V$AP1_Q4	0.935346	3436	(+)	RSTGACTMANN	TGTGACTCAGT
M00199	V$AP1_C	0.979883	3437	(+)	NTGASTCAG	GTGACTCAG
M00199	V$AP1_C	0.935277	3437	(-)	NTGASTCAG	GTGACTCAG
M00253	V$CAP_01	0.967965	3442	(+)	NCANNNNN	TCAGTCTG
M00216	V$TATA_C	0.953525	3457	(+)	NCTATAAAAR	GGTATAAAAG
M00252	V$TATA_01	0.954834	3458	(+)	STATAAAWRNNNNNN	GTATAAAAGCGAATA
M00100	V$CDXA_01	0.910741	3459	(-)	MTTTATR	TATAAAA
M00081	V$EVI1_04	0.913353	3468	(+)	NGATANGANWAGATA	GAATAAAATTAGTTC
